# Supplementary material for: Synthesis and Evaluation of Radiogallium-Labeled Peptide Probes for In Vivo Imaging of Legumain Activity
Source: Molecules. 2025 Nov 24;30(23):4527. doi: 10.3390/molecules30234527 (PMC12693633; doi:10.3390/molecules30234527)
Supplement: Supplementary file 1 [file molecules-30-04527-s001.zip]

Archive with 1 entries (1 files):
- molecules-4013427-supplementary.pdf
